# Supplementary material for: Robust model predictive control for polytopic uncertain systems via a high-rate network with the FlexRay protocol
Source: PeerJ Comput Sci. 2025 Jan 6;11:e2580. doi: 10.7717/peerj-cs.2580 (PMC11784757; doi:10.7717/peerj-cs.2580)
Supplement: Supplemental Information 2 — The second example (the original system is divergent) is presented to validate the effectiveness of MPC controller. [file peerj-cs-11-2580-s002.m]

clear;
clc;

t_final = 26; 
tilde_u=[0.5;0.5];

x0=[-5;5]; %原始状态初始值 

x=x0;       %闭环初始状态
x_open=x0;   %开环初始状态

% A1 = [0.9481 0;0 0.9481];
% A2 = [0.8279 0.032;0.049 0.29];
% B1 = [0.5 0.6;0.0562 0.0569];
% B2=B1;

A1 = [1 0.1 ; -0.13 -0.1];
A2 = [1.1 0.15 ; -0.1 -0.2];

B1 = 13*[1.924 0.5124;0.1862 1.692];
B2=B1;%

%系数矩阵B的维度
[n,m] = size(B1);  

C1 = [1.6 0;0 1.5];
C2 = C1;

%对称正定权重矩阵
Q1 = [3 0;0 3];
Q2 = [3 0;0 3];
Q3 = [3 0;0 3];
R = 0.01*[0.05 0;0 0.05]; 
% R = 0.1*[0.1 0;0 1]; 

%设定初始值
y_tilde01 = [7;3]; %k-1时刻静态输出段的测量值，即K时刻经过FR协议的静态段输出值
y_tilde02 = [3;4]; %经过高速率FR协议后的动态输出段值
yinitial_static = [6;2];
yinitial_dynamic = [8;5];%测量输出初始值
y1=yinitial_static;
y2=yinitial_dynamic;


u_bar = 650;     %输入约束
x_bar = 950;    %状态约束

T=(C1)'*(inv(C1*(C1)'));

t = 1:t_final;

%RR协议
I = [1 0;0 1];
gamma = [1 0;0 0];   %
gammab = I-gamma;   %也就是文章中的T

xk_open=zeros(2,t_final);
xk = zeros(2,t_final);
uk = zeros(2,t_final); 
Jk = zeros(1,t_final);
y_tilde01_ks=zeros(2,t_final);
y_tilde02_k=zeros(2,t_final);
yk=zeros(2,t_final);
modek = zeros(1,t_final);
modek_static = zeros(1,t_final);
gammak=zeros(1,t_final);
gammak1=zeros(1,t_final);
%
V=[1 0;0 0];
V1=[1 0;0 0];
V2=[0 0;0 1];
%%%%%%%%%%%%%%%%%%%%%%%%%%%%%%%%%%%%%%%%%%%%%%%%%%%%%%%%%%%%%%%%设定完初始值开始循环
%/

for k=t
    xk_open(:,k)=x_open;
    xk(:,k) = x; 
   
 for ks=1:1:3
     
  if mod(ks,2)==1
    V=V1;
  end   
    if mod(ks,2)==0
    V=V2;
    end%此处for循环表达的应该是零阶保持器节点的选择（高速率情况下）


    tic % 表示开始的时间
    setlmis([ ]);
    
    [Q_1p_un,nQ_1p_un,sQ_1p_un] = lmivar(1,[2,1]);   %lmivar用来描述出现在线性矩阵不等式中的矩阵变量
    [Q_2p_un,nQ_2p_un,sQ_2p_un] = lmivar(1,[2,1]);%可能是P
    [Q_3p_un,nQ_3p_un,sQ_3p_un] = lmivar(1,[2,1]);
    [Q_p_un,nQ_p_un,sQ_p_un] = lmivar(3,[sQ_1p_un, zeros(2,4);zeros(2),sQ_2p_un,zeros(2);zeros(2,4),sQ_3p_un]); 

    [Q1c_co_un,n_Q1c_co_un,P1c_co_un]=lmivar(1,[2 1]);%Qr/Q_c
    [Q2c_co_un,n_Q2c_co_un,P2c_co_un]=lmivar(1,[2 1]);
    [Q3c_co_un,n_Q3c_co_un,P3c_co_un]=lmivar(1,[2 1]);

    [Q1z_co_un,n_Q1z_co_un,P1z_co_un]=lmivar(1,[2 1]);%Qt/Q_z
    [Q2z_co_un,n_Q2z_co_un,P2z_co_un]=lmivar(1,[2 1]);
    [Q3z_co_un,n_Q3z_co_un,P3z_co_un]=lmivar(1,[2 1]);

    [Q1cdot_co_un,n_Q1cdot_co_un,Q1c_dot_co_un]=lmivar(1,[2 1]);%Qr_head/dot
    [Q2cdot_co_un,n_Q2cdot_co_un,Q2c_dot_co_un]=lmivar(1,[2 1]);
    [Q3cdot_co_un,n_Q3cdot_co_un,Q3c_dot_co_un]=lmivar(1,[2 1]);

    [S11_un,nW1_un,sW1_un] = lmivar(1,[1,1]);   
    [S22_un,nW2_un,sW2_un] = lmivar(1,[1,1]);
    [S_un,nW_un,sW_un] = lmivar(3,[sW1_un,0;0,sW2_un]);%[1 0;0 1];
    tau_un = lmivar(1,[1,1]); %gamma标量/tau   
    
    %所求的矩阵变量是正定的
    Wlmi01=newlmi;
    lmiterm([-Wlmi01 1 1 Q1c_co_un],1,1);
    Wlmi02=newlmi;
    lmiterm([-Wlmi02 1 1 Q2c_co_un],1,1);
    Wlmi03=newlmi;
    lmiterm([-Wlmi03 1 1 Q3c_co_un],1,1);
    Wlmi04=newlmi;
    lmiterm([-Wlmi04 1 1 Q1z_co_un],1,1);
    Wlmi05=newlmi;
    lmiterm([-Wlmi05 1 1 Q2z_co_un],1,1);
    Wlmi06=newlmi;
    lmiterm([-Wlmi06 1 1 Q3z_co_un],1,1);
    Wlmi07=newlmi;
    lmiterm([-Wlmi07 1 1 Q1cdot_co_un],1,1);
    Wlmi08=newlmi;
    lmiterm([-Wlmi08 1 1 Q2cdot_co_un],1,1);
    Wlmi09=newlmi;
    lmiterm([-Wlmi09 1 1 Q3cdot_co_un],1,1);
    
    %第一个约束条件式17(无控制）
    lmi_017=newlmi;
    lmiterm([-lmi_017 1 1 S_un],T,1,'s'); %T代表T^l
    lmiterm([-lmi_017 1 1 Q1c_co_un],-1,1);%S11,S22,S都用S来表示
    lmiterm([-lmi_017 2 2 S_un],1,1,'s'); 
    lmiterm([-lmi_017 2 2 Q2c_co_un],-1,1,'s'); 
    lmiterm([-lmi_017 3 3 S_un],1,1,'s');
    lmiterm([-lmi_017 3 3 Q3c_co_un],-1,1);%第一个对角块表示的是Q_c^rightrowl

    lmiterm([-lmi_017 4 1 S_un],sqrtm(Q1)*T,1);
    lmiterm([-lmi_017 4 4 tau_un],1,1);%标量ri（单位矩阵）/tau
    lmiterm([-lmi_017 5 2 S_un],sqrtm(Q2),1);
    lmiterm([-lmi_017 5 5 tau_un],1,1);
    lmiterm([-lmi_017 6 3 S_un],sqrtm(Q3),1);%
    lmiterm([-lmi_017 6 6 tau_un],1,1);%第二个对角块表示的是phi_c^tilde

    lmiterm([-lmi_017 7 1 S_un],A1*T,1);
    lmiterm([-lmi_017 7 7 Q1z_co_un],1,1);
    lmiterm([-lmi_017 8 1 S_un],1,1);%
    lmiterm([-lmi_017 8 8 Q2z_co_un],1,1);
    lmiterm([-lmi_017 9 1 S_un],gamma,1);%C1代表的就是文章中C^[2]bar l，V不知道怎么变
    lmiterm([-lmi_017 9 3 S_un],gammab,1);%
    lmiterm([-lmi_017 9 9 Q3z_co_un],1,1);%第三个对角块是psai^rightrow l，无控制，因此没有U代表的Y_tilde

%
    lmi_032=newlmi;  
    lmiterm([-lmi_032 1 1 0],eye(1));  
    lmiterm([-lmi_032 2 1 0],x_open);%
    lmiterm([-lmi_032 2 2 S_un],1,1);
%
    lmi_033=newlmi;
    lmiterm([-lmi_033 1 1 0],2);
    lmiterm([-lmi_033 2 1 0],y_tilde01);
    lmiterm([-lmi_033 2 2 Q2c_co_un],1,1);
    lmiterm([-lmi_033 3 1 0],y_tilde02);%y_tilde0表示的是经过RR网络后的输出/FR（两者都是t_k-1时刻，且有关系表达式）
    lmiterm([-lmi_033 3 3 Q3c_co_un],1,1);%本文表述的是静态段和动态段两段的输出，两者表达没有联系/y^[1]（t_k-1)
%
    lmi_035_0=newlmi;
    lmiterm([-lmi_035_0 1 1 Q1c_co_un],1,1);  
    lmiterm([-lmi_035_0 1 1 Q1cdot_co_un],-1,1);

    lmi_035_1=newlmi;
    lmiterm([-lmi_035_1 1 1 Q1c_co_un],1,1);  
    lmiterm([-lmi_035_1 1 1 S_un],-1,1);
 
    lmi_035_2=newlmi;
    lmiterm([-lmi_035_2 1 1 Q2c_co_un],1,1);  
    lmiterm([-lmi_035_2 1 1 Q2cdot_co_un],-1,1);
 %  
    lmi_0343=newlmi;
    lmiterm([-lmi_0343 1 1 Q3c_co_un],1,1);  
    lmiterm([-lmi_0343 1 1 Q3cdot_co_un],-1,1);

%     lmi_44=newlmi;
%     lmiterm([-lmi_44 1 1 0],eye(2));  
%     lmiterm([-lmi_44 2 1 X_Yr_co_un'],1,1); 
%     lmiterm([-lmi_44 2 2 S_un],u_bar*u_bar,1); 
%
    lmi_048=newlmi;
    lmiterm([-lmi_048 1 1 0],eye(2));  
    lmiterm([-lmi_048 2 1 Q1c_co_un],1,1); 
    lmiterm([-lmi_048 2 2 Q1c_co_un],x_bar*x_bar,1); 

    plwsys=getlmis;%为什么这个线性矩阵不等式的变量名是一样的？？？？？？？？
    
    options=[1e-5,0,0,0,0];
    c=[1 zeros(1,38)];
    [gamma_coopt_un,xopt]=mincx(plwsys,c,options);
    P1r_coopt_un=dec2mat(plwsys,xopt,Q1c_co_un);
    P2r_coopt_un=dec2mat(plwsys,xopt,Q2c_co_un);
    P3r_coopt_un=dec2mat(plwsys,xopt,Q3c_co_un);
    P1t_coopt_un=dec2mat(plwsys,xopt,Q1z_co_un);
    P2t_coopt_un=dec2mat(plwsys,xopt,Q2z_co_un);
    P3t_coopt_un=dec2mat(plwsys,xopt,Q3z_co_un);
    Q1r_coopt_un=dec2mat(plwsys,xopt,Q1cdot_co_un);
    Q2r_coopt_un=dec2mat(plwsys,xopt,Q2cdot_co_un);
    Q3r_coopt_un=dec2mat(plwsys,xopt,Q3cdot_co_un);
    Q_popt_un = dec2mat(plwsys,xopt,Q_p_un);
    S_popt_un = dec2mat(plwsys,xopt,S_un);
    
    %%%%%%有控制
    setlmis([ ]);
    
    [Q_1p,nQ_1p,sQ_1p] = lmivar(1,[2,1]);   %lmivar用来描述出现在线性矩阵不等式中的矩阵变量
    [Q_2p,nQ_2p,sQ_2p] = lmivar(1,[2,1]);
    [Q_3p,nQ_3p,sQ_3p] = lmivar(1,[2,1]);
    [Q_p,nQ_p,sQ_p] = lmivar(3,[sQ_1p, zeros(2,4);zeros(2),sQ_2p,zeros(2);zeros(2,4),sQ_3p]);

    [Q_1c_co,n_Q1c_co,P1c_co]=lmivar(1,[2 1]);%Qr（tilde）
    [Q_2c_co,n_Q2c_co,P2c_co]=lmivar(1,[2 1]);
    [Q_3c_co,n_Q3c_co,P3c_co]=lmivar(1,[2 1]);

    [Q_1z_co,n_Q1z_co,P1z_co]=lmivar(1,[2 1]);%Qt（tilde）
    [Q_2z_co,n_Q2z_co,P2z_co]=lmivar(1,[2 1]);
    [Q_3z_co,n_Q3z_co,P3z_co]=lmivar(1,[2 1]);

    [Q1cdot_co,n_Q1cdot_co,Q1c_dot_co]=lmivar(1,[2 1]);%Qr_hat
    [Q2cdot_co,n_Q2cdot_co,Q2c_dot_co]=lmivar(1,[2 1]);
    [Q3cdot_co,n_Q3cdot_co,Q3c_dot_co]=lmivar(1,[2 1]);
    
    [X_Y2c_co,N_Y2c_co,Y2c_co]=lmivar(2,[2 2]);%Y2r
    [X_N2c_co,N_N2c_co,N2c_co]=lmivar(2,[2 2]);%
    [S11,nW1,sW1] = lmivar(1,[1,1]);   %
    [S22,nW2,sW2] = lmivar(1,[1,1]);
    [S,nW,sW] = lmivar(3,[sW1,0;0,sW2]);
    tau = lmivar(1,[1,1]);    %标量
    

    %所求的矩阵变量是正定的
    Wlmi1=newlmi;
    lmiterm([-Wlmi1 1 1 Q_1c_co],1,1);
    Wlmi2=newlmi;
    lmiterm([-Wlmi2 1 1 Q_2c_co],1,1);
    Wlmi3=newlmi;
    lmiterm([-Wlmi3 1 1 Q_3c_co],1,1);
    Wlmi4=newlmi;
    lmiterm([-Wlmi4 1 1 Q_1z_co],1,1);
    Wlmi5=newlmi;
    lmiterm([-Wlmi5 1 1 Q_2z_co],1,1);
    Wlmi6=newlmi;
    lmiterm([-Wlmi6 1 1 Q_3z_co],1,1);
    Wlmi7=newlmi;
    lmiterm([-Wlmi7 1 1 Q1cdot_co],1,1);
    Wlmi8=newlmi;
    lmiterm([-Wlmi8 1 1 Q2cdot_co],1,1);
    Wlmi9=newlmi;
    lmiterm([-Wlmi9 1 1 Q3cdot_co],1,1);
    
    %第一个约束条件式17(有控制)
    lmi_17=newlmi;
    lmiterm([-lmi_17 1 1 S],T,1,'s'); 
    lmiterm([-lmi_17 1 1 Q_1c_co],-1,1);
    lmiterm([-lmi_17 2 2 S],1,1,'s'); 
    lmiterm([-lmi_17 2 2 Q_2c_co],-1,1);
    lmiterm([-lmi_17 3 3 S],1,1,'s');
    lmiterm([-lmi_17 3 3 Q_3c_co],-1,1);

    lmiterm([-lmi_17 4 1 S],sqrtm(Q1)*T,1);
    lmiterm([-lmi_17 4 4 tau],1,1);
    lmiterm([-lmi_17 5 2 S],sqrtm(Q2),1);
    lmiterm([-lmi_17 5 5 tau],1,1);
    lmiterm([-lmi_17 6 3 S],sqrtm(Q3),1);%
    lmiterm([-lmi_17 6 6 tau],1,1);

    lmiterm([-lmi_17 7 1 X_Y2c_co],sqrtm(R)*gamma,1);%
    lmiterm([-lmi_17 7 2 X_Y2c_co],sqrtm(R),1);%
    lmiterm([-lmi_17 7 3 X_Y2c_co],sqrtm(R)*gammab,1);%
    lmiterm([-lmi_17 7 7 tau],1,1);

    lmiterm([-lmi_17 8 1 S],A1*T,1);
    lmiterm([-lmi_17 8 1 X_Y2c_co],B1*gamma,1);%V
    lmiterm([-lmi_17 8 2 X_Y2c_co],B1,1);%v1
    lmiterm([-lmi_17 8 3 X_Y2c_co],B1*gammab,1);%v3
    lmiterm([-lmi_17 8 8 Q_1z_co],1,1);
    lmiterm([-lmi_17 9 1 S],1,1);%
    lmiterm([-lmi_17 9 9 Q_2z_co],1,1);
    lmiterm([-lmi_17 10 1 S],gamma,1);%
    lmiterm([-lmi_17 10 3 S],gammab,1);%
    lmiterm([-lmi_17 10 10 Q_3z_co],1,1);
%
    lmi_32=newlmi;  
    lmiterm([-lmi_32 1 1 0],eye(1));  
    lmiterm([-lmi_32 2 1 0],x);
    lmiterm([-lmi_32 2 2 S],1,1);
%     
    lmi_33=newlmi;
    lmiterm([-lmi_33 1 1 0],2);
    lmiterm([-lmi_33 2 1 0],y_tilde01);%y[1]
    lmiterm([-lmi_33 2 2 Q_2c_co],1,1);
    lmiterm([-lmi_33 3 1 0],y_tilde02);%y[2]bar
    lmiterm([-lmi_33 3 3 Q_3c_co],1,1);
%     
    lmi_35_0=newlmi;
    lmiterm([-lmi_35_0 1 1 Q_1c_co],1,1);  
    lmiterm([-lmi_35_0 1 1 Q1cdot_co],-1,1);
   
    lmi_35_1=newlmi;
    lmiterm([-lmi_35_1 1 1 Q_1c_co],1,1);  
    lmiterm([-lmi_35_1 1 1 S],-1,1);
   
    lmi_35_2=newlmi;
    lmiterm([-lmi_35_2 1 1 Q_2c_co],1,1);  
    lmiterm([-lmi_35_2 1 1 Q2cdot_co],-1,1);
   
    lmi_35_3=newlmi;
    lmiterm([-lmi_35_3 1 1 Q_3c_co],1,1);  
    lmiterm([-lmi_35_3 1 1 Q3cdot_co],-1,1);
%
    lmi_47=newlmi;
    lmiterm([-lmi_47 1 1 0],eye(2));  
    lmiterm([-lmi_47 2 1 X_Y2c_co'],1,1); %Yr对应Y2r
    lmiterm([-lmi_47 2 2 S11],u_bar*u_bar,1); %这个s对应的是s11
%
    lmi_48=newlmi;
    lmiterm([-lmi_48 1 1 0],eye(2));  
    lmiterm([-lmi_48 2 1 Q_1c_co],1,1); %048表示的是没控制的
    lmiterm([-lmi_48 2 2 Q_1c_co],x_bar*x_bar,1); 

    plwsys=getlmis;
    
    options=[1e-5,0,0,0,0];
    c=[1 zeros(1,46)];
                     
    [gamma_coopt,xopt]=mincx(plwsys,c,options);
    P1c_coopt=dec2mat(plwsys,xopt,Q_1c_co);
    P2c_coopt=dec2mat(plwsys,xopt,Q_2c_co);
    P3c_coopt=dec2mat(plwsys,xopt,Q_3c_co);
    P1z_coopt=dec2mat(plwsys,xopt,Q_1z_co);
    P2z_coopt=dec2mat(plwsys,xopt,Q_2z_co);
    P3z_coopt=dec2mat(plwsys,xopt,Q_3z_co);
    Q1c_coopt=dec2mat(plwsys,xopt,Q1cdot_co);
    Q2c_coopt=dec2mat(plwsys,xopt,Q2cdot_co);
    Q3c_coopt=dec2mat(plwsys,xopt,Q3cdot_co);
    Y2c_coopt=dec2mat(plwsys,xopt,X_Y2c_co);
    Q_popt = dec2mat(plwsys,xopt,Q_p);%未知
    S_popt = dec2mat(plwsys,xopt,S);
    N2C_popt = dec2mat(plwsys,xopt,X_N2c_co);
    
%%%%%%%%%%%%%%%%%%%%%%%%%%%%%%%%%%%%%%%%%%%%%%%%%%%%%%%%%%%%%%%%%%%%%%%矩阵变量的最优解，线性矩阵不等式的表达与赋值已完成
    Fc = Y2c_coopt/S_popt;%Q_r,Q_t(tilde),Q_r(hat),F_r,Y_2r,S11,
    
    lambda1 = rand(1);
    lambda2 = 1-lambda1;
    A = lambda1*A1+lambda2*A2;        
    B = lambda1*B1+lambda2*B2;
    C_1 = lambda1*C1+lambda2*C2;
    C_2 = lambda1*C1+lambda2*C2;
   

    y_bar =y_tilde01+ gamma*C_2*x + gammab*y_tilde02;%公式七 （kelt...函数，ZOH的part）（y_tilde表示的是经过高速率和RR网络协议后的值）
    u = Fc*y_bar;%公式九（输出反馈，控制律，控制增益F_c）
    
    %开环系统
    x_open_temp=A*x_open;
    
    %闭环系统
    x_temp = A*x+ B*u;%公式1
    y2 = C_2*x;
    y1 = C_1*x;
 

    %更新状态值
    x_open=x_open_temp;%temp表示更新值
    x=x_temp;
   
  
    %y[1]
    y_tilde01_ks(:,ks)=y_tilde01;
    y_tilde01_ks_temp=C_1*x;
    y_tilde01=y_tilde01_ks_temp;
    %ybar[2]
    y_tilde02_k(:,k)=y_tilde02;
    y_tilde02_k_temp=gamma*C_2*x + gammab*y_tilde02;
    y_tilde02=y_tilde02_k_temp;
    %%存一下值
    yk(:,ks)=y1;
    uk(:,k)=u;
    gammak(:,k)=gamma_coopt;
%     gammak1(:,k)=gamma_coopt_un;


    if (gamma(1,1)==1)
     mode = 1;
    elseif(gamma(1,1)~=1)
     mode = 2;
    end
     modek(:,k) = mode;
 end%这块是生成figure3的
    theta1 = (y2(1,1)-y_tilde02(1,1))^2;
    theta2 = (y2(2,1)-y_tilde02(2,1))^2;
 
     if (theta1 >= theta2)     
         gamma = [1 0;0 0];
     elseif (theta1 < theta2)  
         gamma = [0 0; 0 1];%
     end
         gammab = eye(2) - gamma;%更新传输通道
end
%%%%%%%%%%%%%%%%%%%%%%%%%%%%%%%%%%%%%%%%%%%%%%%%%%%%%%%%%%%%%%%%%%%%%%%%%%%

    %开环闭环系统对比
    figure(1);
    subplot(2,1,1)
    plot(t-1,xk_open(1,:),'b-.',t-1,xk(1,:),'r--');
    legend('the open-loop system','the closed-loop system');
    xlabel('Time(k)'), ylabel('x1'); 
    subplot(2,1,2)
    plot(t-1,xk_open(2,:),'b-.',t-1,xk(2,:),'r--');
    legend('the open-loop system','the closed-loop system');
    xlabel('Time(k)'), ylabel('x2'); 
    %时间间隔d不同时的状态对比
%     figure(2);
%     subplot(2,1,1)
%     plot(t-1,xk(1,:),'c-o');
%     legend('d=3');
%     xlabel('Time(k)'),ylabel('State value x_1' ,'FontSize',10,'Rotation',90);
%     subplot(2,1,2)
%     plot(t-1,xk(2,:),'m-x');
%     legend('d=3');
%     xlabel('Time(k)'),ylabel('State value x_2' ,'FontSize',10,'Rotation',90);
    %信号转换
%     figure (3); 
%     stairs(modek,'b','LineWidth',1.25);
%     axis([0 t_final 0 3])
%     set(gca,'ytick', [0 1 2 3])
%     legend({'Switching signal $$\vartheta(k)$$'},'Interpreter','latex');
%     xlabel({'Time  step $$(k)$$'},'Interpreter','latex');
%     ylabel({'Switching  signal'},'Interpreter','latex');

%     figure(4);
%     subplot(2,1,1)
%     plot(t-1,gammak(:,t),'r-');
%     xlabel('Time(k)'),ylabel('\gamma');
%     subplot(2,1,2)
%     plot(t-1,gammak1(:,t),'r-');
%     xlabel('Time(k)'),ylabel('\gammak1');
% 
%     figure(5);
%     plot (t-1,yk(:,t),'b-');
%     xlabel('Time(k)'),ylabel('\gamma');
% 
    figure(6);
    subplot(2,1,1)
    plot (t-1,xk(1,:),'m-',t-1,xk(2,:),'b--');
    legend('State value x_1','State value x_2');
    xlabel('Time(k)'),ylabel('x');
    subplot(2,1,2)
    plot (t-1,uk(1,:),'m-',t-1,uk(2,:),'b--');
    legend('control inpuut u1','control inpuut u2');
    xlabel('Time(k)'),ylabel('u');
